# Supplementary material for: A mathematical approach to study and forecast racial groups interactions: deterministic modeling and scenario method
Source: Qual Quant. 2017 Oct 3;52(4):1929–56. doi: 10.1007/s11135-017-0581-9 (PMC5993863; doi:10.1007/s11135-017-0581-9)
Supplement: Supplementary file 1 — Supplementary material 1 (xlsx 14 KB) [file 11135_2017_581_MOESM1_ESM.xlsx]

## Sheet: Foglio1
Asians
Year	Employment	Income	Group size	Life expectancy	Total			Totals	Asians	Blacks	Natives	Whites	Sum of totals		Shares	Asians	Blacks	Natives	Whites	Total
2013	94.8	47559	1.86511	83.2495	7.00047e+08			2013	7.00047e+08	5.16761e+08	1.26377e+08	1.38914e+09	2.73232e+09		2013	0.256209	0.189129	0.0462525	0.50841	1
2012	94.1	47531	1.8486	83.1694	6.87659e+08			2012	6.87659e+08	4.99745e+08	1.24815e+08	1.34905e+09	2.66127e+09		2012	0.258395	0.187785	0.0469007	0.506919	1
2011	93	44193	1.83096	83.0774	6.2517e+08			2011	6.2517e+08	4.81913e+08	1.19971e+08	1.30957e+09	2.53662e+09		2011	0.246458	0.189982	0.0472955	0.516265	1
2010	92.5	43371	1.81276	82.9828	6.03489e+08			2010	6.03489e+08	4.57743e+08	1.11659e+08	1.25185e+09	2.42474e+09		2010	0.248888	0.18878	0.0460499	0.516281	1
2009	92.7	46623	1.79636	82.8931	6.43564e+08			2009	6.43564e+08	4.67849e+08	1.17354e+08	1.23968e+09	2.46845e+09		2009	0.260716	0.189532	0.0475418	0.502211	1
2008	96	44593	1.77954	82.8128	6.30875e+08			2008	6.30875e+08	4.9278e+08	1.24566e+08	1.29057e+09	2.53879e+09		2008	0.248494	0.1941	0.0490649	0.508341	1
2007	96.8	44359	1.76229	82.7432	6.26133e+08			2007	6.26133e+08	5.03915e+08	1.30053e+08	1.29807e+09	2.55817e+09		2007	0.244758	0.196983	0.0508384	0.507421	1
2006	97	45429	1.74456	82.6825	6.3563e+08			2006	6.3563e+08	4.87591e+08	1.2545e+08	1.27299e+09	2.52166e+09		2006	0.252068	0.193361	0.0497492	0.504821	1
2005	96	40511	1.72637	82.6273	5.54756e+08			2005	5.54756e+08	4.50067e+08	1.17757e+08	1.20216e+09	2.32474e+09		2005	0.238631	0.193598	0.0506538	0.517117	1
2004	95.6	39244	1.70769	82.5773	5.29055e+08			2004	5.29055e+08	4.2862e+08	1.06448e+08	1.13841e+09	2.20253e+09		2004	0.240203	0.194604	0.0483301	0.516863	1
2003	94	36174	1.68851	82.5226	4.73806e+08			2003	4.73806e+08	4.16833e+08	1.02524e+08	1.10532e+09	2.09848e+09		2003	0.225785	0.198636	0.0488564	0.526723	1
2002	94.1	35518	1.66891	82.4719	4.6002e+08			2002	4.6002e+08	4.14841e+08	1.01502e+08	1.07929e+09	2.05566e+09		2002	0.223783	0.201804	0.0493768	0.525036	1
Blacks
Year	Employment	Income	Group size	Life expectancy	Total
2013	86.9	31197	2.68445	71.0071	5.16761e+08
2012	86.2	30514	2.6806	70.8777	4.99745e+08
2011	84.2	30233	2.67648	70.7312	4.81913e+08
2010	84	28893	2.67225	70.5785	4.57743e+08
2009	85.2	29218	2.66843	70.4303	4.67849e+08
2008	89.9	29264	2.66461	70.2953	4.9278e+08
2007	91.7	29429	2.66072	70.18	5.03915e+08
2006	91.1	28743	2.65679	70.0887	4.87591e+08
2005	90	26919	2.65286	70.0263	4.50067e+08
2004	89.6	25809	2.64891	69.9723	4.2862e+08
2003	89.2	25250	2.64494	69.9713	4.16833e+08
2002	89.8	25002	2.64088	69.9651	4.14841e+08
Natives
Year	Employment	Income	Group size	Life expectancy	Total
2013	87.2	27905.3	0.663172	78.3138	1.26377e+08
2012	87.7	27552.3	0.660556	78.1988	1.24815e+08
2011	85.4	27358.5	0.657788	78.062	1.19971e+08
2010	84.9	25771.7	0.654947	77.9177	1.11659e+08
2009	86.7	26677.5	0.652359	77.7765	1.17354e+08
2008	90.1	27407.3	0.649666	77.6456	1.24566e+08
2007	91.9	28211.6	0.647045	77.5253	1.30053e+08
2006	92.1	27314.4	0.644148	77.4168	1.2545e+08
2005	90.7	26176.5	0.641516	77.3145	1.17757e+08
2004	90.4	23874.1	0.638804	77.2105	1.06448e+08
2003	89.5	23357	0.636029	77.1097	1.02524e+08
2002	89.95	23127.6	0.63358	77.0088	1.01502e+08
Whites
Year	Employment	Income	Group size	Life expectancy	Total
2013	93.5	42747	4.39386	79.1011	1.38914e+09
2012	92.8	41885	4.39592	78.9534	1.34905e+09
2011	92.1	41039	4.39809	78.7785	1.30957e+09
2010	91.3	39646	4.4003	78.5957	1.25185e+09
2009	91.5	39245	4.40226	78.4203	1.23968e+09
2008	94.8	39496	4.40422	78.2622	1.29057e+09
2007	95.9	39321	4.4062	78.125	1.29807e+09
2006	96	38562	4.4082	78.0066	1.27299e+09
2005	95.6	36602	4.4102	77.901	1.20216e+09
2004	95.2	34835	4.4122	77.8017	1.13841e+09
2003	94.8	33993	4.41422	77.7025	1.10532e+09
2002	94.9	33185	4.41623	77.6033	1.07929e+09
